# Supplementary material for: Spontaneous Insertion of Aβ42 Dimers but Not Monomers into a Cholesterol-Rich Lipid Bilayer
Source: ACS Chem Neurosci. 2026 May 22;17(13):2469–85. doi: 10.1021/acschemneuro.5c00942 (PMC13329904; doi:10.1021/acschemneuro.5c00942)
Supplement: Supplementary file 1 [file cn5c00942_si_001.zip]

Archive with 10 entries (10 files):
- Dimer + lipids/Dimer+lipids_01.mp4
- Dimer + lipids/Dimer+lipids_02.mp4
- Dimer + lipids/Dimer+lipids_03.mp4
- Dimer + lipids/Dimer+lipids_04.mp4
- Dimer + lipids/Dimer+lipids_05.mp4
- Dimer + lipids/Dimer+lipids_06.mp4
- Dimer + lipids/Dimer+lipids_07.mp4
- Dimer + lipids/Dimer+lipids_08.mp4
- Dimer + lipids/Dimer+lipids_09.mp4
- Dimer + lipids/Dimer+lipids_10.mp4
